# Supplementary material for: Tracing Acinetobacter baumannii’s Journey from Hospitals to Aquatic Ecosystems
Source: Microorganisms. 2024 Aug 18;12(8):1703. doi: 10.3390/microorganisms12081703 (PMC11356923; doi:10.3390/microorganisms12081703)
Supplement: Supplementary file 1 [file microorganisms-12-01703-s001.zip]

Archive with 1 entries (1 files):
- microorganisms-3148404-supplementary.pdf
